# Supplementary material for: An intranasally administered adenovirus-vectored SARS-CoV-2 vaccine induces robust mucosal secretory IgA
Source: JCI Insight. 2024 Sep 24;9(18):e180784. doi: 10.1172/jci.insight.180784 (PMC11457852; doi:10.1172/jci.insight.180784)
Supplement: Supporting data values [file jciinsight-9-180784-s008.xlsx]

## Sheet: fig2
sub	Event	Solicited	system or local	vaccinated date	Onset date	Outcome date	lasting period	grand
A037	Nasal congestion	solicited	local	2022-12-05	2022-12-05	2022-12-05	0	1
A039	Nasal congestion	solicited	local	2022-12-05	2022-12-06	2022-12-07	1	1
A042	Nasal congestion	solicited	local	2022-12-05	2022-12-05	2022-12-06	1	1
A043	Nasal congestion	solicited	local	2022-12-05	2022-12-06	2022-12-18	12	1
A045	Nasal congestion	solicited	local	2022-12-05	2022-12-07	2022-12-08	1	1
A062	Nasal congestion	solicited	local	2022-12-05	2022-12-05	2022-12-08	3	1
A064	Nasal congestion	solicited	local	2022-12-05	2022-12-06	2022-12-18	12	2
A066	Nasal congestion	solicited	local	2022-12-06	2022-12-07	2022-12-09	2	1
A081	Nasal congestion	solicited	local	2022-12-06	2022-12-07	2022-12-08	1	1
A045	Nasal congestion	solicited	local	2022-12-05	2022-12-18	2022-12-18	0	1
A051	Rhinalgia	solicited	local	2022-12-05	2022-12-06	2022-12-10	4	1
A045	Rhinalgia	solicited	local	2022-12-05	2022-12-15	2022-12-15	0	1
A045	Rhinalgia	solicited	local	2022-12-05	2022-12-18	2022-12-18	0	1
A037	Itchy nose	solicited	local	2022-12-05	2022-12-05	2022-12-06	1	1
A062	Itchy nose	solicited	local	2022-12-05	2022-12-05	2022-12-16	11	1
A108	Itchy nose	solicited	local	2022-12-06	2022-12-07	2022-12-19	12	1
A123	Itchy nose	solicited	local	2022-12-06	2022-12-06	2022-12-06	0	1
A126	Itchy nose	solicited	local	2022-12-06	2022-12-06	2022-12-06	0	1
A028	Itchy nose	solicited	local	2022-11-30	2022-12-08	2022-12-13	5	1
A045	Itchy nose	solicited	local	2022-12-05	2022-12-18	2022-12-18	0	1
A021	Nausea	solicited	systemic	2022-11-30	2022-12-03	2022-12-04	1	1
A066	Pyrexia	solicited	systemic	2022-12-06	2022-12-08	2022-12-08	0	1
A046	Asthenia	solicited	systemic	2022-12-05	2022-12-05	2022-12-06	1	1
A108	Asthenia	solicited	systemic	2022-12-06	2022-12-07	2022-12-20	13	1
A037	Asthenia	solicited	systemic	2022-11-30	2022-12-05	2022-12-05	0	1
A037	Arthralgia	solicited	systemic	2022-12-05	2022-12-06	2022-12-06	0	1
A062	Cough	solicited	systemic	2022-12-05		2022-12-18		2
A108	Cough	solicited	systemic	2022-12-06	2022-12-07	2022-12-20	13	1
A104	Cough	solicited	systemic	2022-12-06	2022-12-15	2022-12-15	0	1
A003	Oropharyngeal discomfort	solicited	local	2022-11-30	2022-12-02	2022-12-02	0	1
A037	Oropharyngeal discomfort	solicited	local	2022-12-05	2022-12-05	2022-12-06	1	1
A039	Oropharyngeal discomfort	solicited	local	2022-12-05	2022-12-06	2022-12-07	1	1
A062	Oropharyngeal discomfort	solicited	local	2022-12-05	2022-12-05	2022-12-15	10	1
A066	Oropharyngeal discomfort	solicited	local	2022-12-06	2022-12-07	2022-12-09	2	1
A073	Oropharyngeal discomfort	solicited	local	2022-12-06	2022-12-06	2022-12-09	3	1
A078	Oropharyngeal discomfort	solicited	local	2022-12-06	2022-12-07	2022-12-08	1	1
A078	Oropharyngeal discomfort	solicited	local	2022-12-06	2022-12-09	2022-12-19	10	2
A081	Oropharyngeal discomfort	solicited	local	2022-12-06	2022-12-07	2022-12-10	3	1
A086	Oropharyngeal discomfort	solicited	local	2022-12-06	2022-12-06	2022-12-07	1	1
A087	Oropharyngeal discomfort	solicited	local	2022-12-06	2022-12-06	2022-12-06	0	1
A092	Oropharyngeal discomfort	solicited	local	2022-12-06	2022-12-06	2022-12-06	0	1
A105	Oropharyngeal discomfort	solicited	local	2022-12-06	2022-12-06	2022-12-15	9	1
A111	Oropharyngeal discomfort	solicited	local	2022-12-06	2022-12-06	2022-12-15	9	1
A115	Oropharyngeal discomfort	solicited	local	2022-12-06	2022-12-08	2022-12-08	0	1
A021	Oropharyngeal discomfort	solicited	local	2022-11-30	2022-12-07	2022-12-09	2	1
A039	Oropharyngeal discomfort	solicited	local	2022-12-05	2022-12-15	2022-12-16	1	1
A028	Pharyngalgia	solicited	local	2022-11-30	2022-11-30	2022-12-03	3	1
A039	Pharyngalgia	solicited	local	2022-12-05	2022-12-06	2022-12-07	1	1
A062	Pharyngalgia	solicited	local	2022-12-05	2022-12-05	2022-12-10	5	1
A066	Pharyngalgia	solicited	local	2022-12-06	2022-12-08	2022-12-09	1	1
A073	Pharyngalgia	solicited	local	2022-12-06	2022-12-06	2022-12-09	3	1
A078	Pharyngalgia	solicited	local	2022-12-06	2022-12-07	2022-12-08	1	1
A078	Pharyngalgia	solicited	local	2022-12-06	2022-12-09	2022-12-18	9	2
A086	Pharyngalgia	solicited	local	2022-12-06	2022-12-06	2022-12-06	0	1
A029	Pharyngalgia	solicited	local	2022-11-30	2022-12-12	2022-12-13	1	1
A039	Pharyngalgia	solicited	local	2022-12-05	2022-12-15	2022-12-17	2	2
A039	Rhinorrhea	solicited	systemic	2022-12-05	2022-12-06	2022-12-06	0	1
A062	Rhinorrhea	solicited	systemic	2022-12-05	2022-12-05	2022-12-10	5	1
A066	Rhinorrhea	solicited	systemic	2022-12-06	2022-12-07	2022-12-09	2	1
A090	Rhinorrhea	solicited	systemic	2022-12-06	2022-12-06	2022-12-08	2	1
A050	Rhinorrhea	solicited	systemic	2022-12-05	2022-12-11	2022-12-13	2	1
A062	Sneeze	solicited	systemic	2022-12-05		2022-12-10		1
A108	Sneeze	solicited	systemic	2022-12-06	2022-12-07	2022-12-20	13	1
A123	Sneeze	solicited	systemic	2022-12-06	2022-12-08	2022-12-08	0	1
A028	Sneeze	solicited	systemic	2022-11-30	2022-12-10	2022-12-13	3	1
A046	Fatigue	solicited	systemic	2022-12-05	2022-12-05	2022-12-06	1	1
A088	Fatigue	solicited	systemic	2022-12-06	2022-12-06	2022-12-10	4	2
A108	Fatigue	solicited	systemic	2022-12-06	2022-12-07	2022-12-20	13	1
A037	Somnolence	solicited	systemic	2022-12-05	2022-12-05	2022-12-06	1	1
A046	Somnolence	solicited	systemic	2022-12-05	2022-12-05	2022-12-06	1	1
A064	Headache	solicited	systemic	2022-12-05	2022-12-05	2022-12-16	11	2
A066	Headache	solicited	systemic	2022-12-06	2022-12-09	2022-12-11	2	1
A045	Dizziness	solicited	systemic	2022-12-05	2022-12-16	2022-12-16	0	1
sub	Event	Solicited	system or local	vaccinated date	Onset date	Outcome date	lasting period	grand
A003	Nasal congestion	solicited	local	2022-12-28	2022-12-28	2022-12-29	1	2
A003	Pharyngalgia	solicited	local	2022-12-28	2022-12-28	2022-12-30	2	2
A045	Epistaxis	solicited	local	2022-12-28	2022-12-29	2022-12-30	1	1
A062	Cough	solicited	systemic	2022-12-28	2022-12-29	2023-01-11	13	1

## Sheet: fig3a
	WT	BA.1	BA.2	B.1.617.2	BA.3	BA.1.1	BA.1+L452R	B.1.1.7	B.1.351	B.1.642			WT	BA.1	BA.2	B.1.617.2	BA.3	BA.1.1	BA.1+L452R	B.1.1.7	B.1.351	B.1.642			WT	BA.1	BA.2	B.1.617.2	BA.3	BA.1.1	BA.1+L452R	B.1.1.7	B.1.351	B.1.642
S001	6.45207	6.83501	2.98926	5.5697	5.23422	5.20508	7.68624	6.47649	6.64783	4.57677		A001-3	16.4958	26.3034	8.95685	15.4224	21.9946	19.4473	29.3912	16.4154	19.9941	13.592		A001-4	2.85998	4.5898	1.4836	3.28409	4.34096	4.30964	6.5871	3.04286	3.45579	2.65781
S003	2.19854	3.08173	2.79179	1.70997	2.88525	2.9405	3.65485	2.30624	2.12245	1.96042		A003-3	276.947	716.39	515.036	349.587	524.053	691.806	1015.22	337.168	469.412	321.143		A003-4	33.709	79.1584	64.0663	39.7322	65.2198	78.0733	102.722	42.6189	59.3888	38.6217
S006	4.66317	2.65413	2.96723	4.10921	2.31096	2.35691	3.4083	4.61937	4.42357	4.14681		A006-3	16.6651	10.7134	5.04227	13.1359	8.89403	10.0469	17.2806	16.3011	17.0111	12.1977		A006-4	12.2778	6.97904	3.96679	10.4271	5.12642	5.94577	10.3446	11.2182	13.3543	8.66554
S007	16.2138	18.845	10.0935	20.1194	10.3118	15.1445	30.8775	18.4716	16.7855	10.5082		A007-3	53.7751	70.4685	34.1106	60.4646	44.5781	61.8135	104.616	67.1783	61.8073	28.2564		A007-4	72.9487	85.3407	45.1536	80.2046	53.7476	75.2466	127.286	82.8376	80.187	43.5141
S008	2.98041	1.92773	1.44954	3.16352	1.51646	1.47446	2.33498	2.81082	3.05377	1.98333		A008-3	224.569	182.047	121.344	218.994	138.028	143.61	258.896	215.418	303.168	236.206		A008-4	25.7418	20.7085	15.3606	24.7904	15.5842	16.527	32.3493	23.9178	32.2254	30.0017
S011	35.3634	25.6596	14.4166	42.9538	21.4549	25.455	39.1022	31.4276	29.5225	29.1708		A009-3	841.457	1264.41	593.611	465.773	996.774	924.814	891.976	812.786	606.226	434.265		A009-4	215.967	278.53	133.348	111.383	233.856	236.839	217.189	200.621	157.825	101.982
S012	129.022	44.9049	51.0449	70.6637	65.1274	36.3985	134.936	23.4016	74.7422	22.6513		A012-3	1673.61	557.312	1253.46	1343.47	1082.46	409.402	1719.33	279.324	1036.15	375.446		A012-4	212.837	64.6841	141.756	173.907	150.71	48.5383	223.822	35.3093	120.083	46.1952
S016	59.4464	82.7398	59.866	128.916	75.8666	85.784	87.9907	65.8384	78.248	39.2137		A013-3	1171.65	807.565	700.159	1560.6	614.571	715.658	957.418	1356.05	1355.96	934.961		A013-4	125.648	82.1192	53.1967	185.861	63.965	69.7836	106.569	145.775	131.186	83.6326
S020	1.7027	1.6311	1.72389	1.68562	1.72383	1.5988	1.64402	1.68976	1.77859	1.55326		A025-3	82.3681	212.587	119.157	126.556	182.21	204.558	235.384	73.6752	80.4718	114.143		A025-4	27.2553	77.1359	43.6827	47.9945	63.6909	69.5126	81.9163	28.5031	31.4943	36.5411
S021	6.92776	28.6727	22.2746	29.8931	29.6411	27.2746	40.431	10.3104	23.7598	14.7215		A028-3	3.90653	7.23206	4.34336	4.50304	6.20169	7.82386	5.78703	3.98186	4.21044	3.87908		A028-4	24.9339	40.4817	27.1347	31.929	37.6743	48.5527	29.1359	23.2355	26.2168	27.5234
S024	11.3342	11.8616	6.2398	14.3727	8.37731	9.53119	11.3824	15.4235	10.5766	7.63791		A033-3	649.391	723.549	600.811	613.303	599.475	693.626	601.119	318.25	699.411	414.191		A033-4	80.9611	89.8302	72.5071	79.0064	66.7224	86.1268	60.0599	40.8192	105.275	45.0657
S025	0.923645	1.86972	1.043	1.72519	1.54033	1.80077	1.76394	0.85119	0.958577	1.09844		A035-3	1166.79	1095.7	790.192	975.463	855.047	1134.71	951.1	913.154	1284.37	958.591		A036-4	68.6672	73.9824	68.2411	92.1651	66.4236	78.0845	72.1354	66.951	94.0747	77.2672
S026	1.37077	1.70709	1.4101	1.47745	1.55842	1.69306	1.59982	1.38567	1.12795	1.34536		A036-3	21.9191	19.138	16.5338	23.9621	18.208	20.6034	19.6008	21.14	25.9867	20.9144		A038-4	82.5948	90.3951	83.0303	139.647	84.931	75.9731	110.397	81.5375	66.8311	70.6048
S027	0.408358	0.505062	0.479708	0.431661	0.520566	0.509529	0.551849	0.365542	0.43804	0.503969		A038-3	1023.26	980.729	943.169	1414.66	821.522	843.687	1224.11	903.568	702.659	732.475		A039-4	22.694	17.6531	14.1817	24.8263	16.5692	15.8042	30.986	20.3184	1.59721	13.0895
S028	6.96041	9.34426	4.77623	8.26272	8.37989	9.60824	7.67033	6.95479	6.75633	6.84446		A039-3	58.6562	39.9144	29.77	66.8165	37.0734	35.4928	60.3659	58.303	3.57184	30.1336		A045-4	0.923301	0.949505	0.904013	1.23895	0.972147	1.19959	1.14028	0.814117	1.18015	1.28991
S029	5.98964	13.8569	9.91998	8.65044	11.6213	12.8986	19.2923	5.72789	16.8018	11.6335		A045-3	5.44207	6.01721	4.68181	6.83453	6.15651	6.11918	6.03564	4.50976	6.15166	5.86968		A046-4	10.0325	14.0267	11.357	9.74677	12.5833	13.9431	18.1699	8.11851	10.0647	5.11047
S030	2.66993	3.86739	1.36508	3.63056	1.8969	2.59704	3.70806	2.04368	3.91994	2.54413		A046-3	47.3497	85.993	66.575	49.1241	68.4788	75.8536	91.7159	35.9686	47.0279	26.8224		A055-4	4.55857	2.70103	2.60841	4.64693	2.15446	1.95452	3.74956	1.89831	6.04221	1.78133
S033	5.67497	6.09003	4.74467	5.83024	4.71419	5.7667	4.70078	3.5288	5.95537	3.59622		A055-3	23.6977	14.6893	15.0288	20.8113	11.2985	11.49	19.7235	8.99741	28.9577	8.03108		A056-4	729.412	709.063	807.403	806.974	677.081	490.503	290.084	1049.8	1127.16	422.176
S035	15.465	20.7845	10.6807	13.7319	12.5682	19.4957	32.5225	12.6621	13.9754	14.8363		A056-3	864.8	728.681	918.556	1025.01	717.955	486.195	416.113	1266.59	1472.75	649.554		A060-4	20.9563	8.18801	6.30248	15.2786	8.81586	8.44454	9.39715	14.3389	15.3853	7.07993
S036	91.6097	71.3856	50.6116	101.242	61.3926	70.0681	65.227	86.1823	97.6347	79.5904		A060-3	43.5433	19.7516	16.5036	45.379	19.7021	17.4401	25.5823	33.7285	40.078	23.4702		A062-4	42.5941	42.5406	39.2296	53.8843	32.5779	38.7375	42.9326	36.5731	56.7558	47.8358
S037	1.32573	4.19872	1.43547	1.06381	4.34762	4.17895	3.91975	1.28236	2.2196	1.58107		A062-3	89.2322	92.0187	87.0949	114.764	80.0796	86.3778	82.7261	75.1885	108.123	81.3448		A080-4	1.79404	2.98719	2.7569	3.11976	3.56093	3.85045	6.10696	2.2434	1.84836	1.63332
S038	6.90694	10.0189	8.92446	10.3438	9.75784	9.14283	12.1555	8.88588	7.50855	8.9202		A080-3	1.59359	1.78518	2.48378	2.62816	2.66471	2.29134	3.73081	2.53496	2.13095	1.78776		A083-4	3.10611	2.07748	3.39316	3.27498	1.98555	1.57567	1.57751	2.54784	2.64577	1.8271
S039	6.91024	5.63271	3.01693	9.88499	4.84767	5.11757	6.53294	6.92488	0.873973	4.01262		A083-3	5.45838	5.37398	5.42687	5.0892	3.67138	3.2594	3.49681	4.59013	4.71926	3.27819		A084-4	2.46017	1.59558	1.16121	2.96759	1.31169	1.69217	1.95922	2.04952	1.60352	1.0367
S040	2.12362	1.73306	1.95672	1.39166	1.59668	2.22158	1.16656	1.82926	2.06393	2.05722		A084-3	2.91665	2.63002	2.01171	2.76149	2.04249	2.57158	2.92182	2.52564	2.80171	1.75044		A110-4	190.629	177.684	129.945	140.873	118.406	167.316	236.853	227.651	203.8	180.441
S042	42.7742	21.0915	15.8987	49.3155	14.8575	21.066	30.3812	43.2851	43.9224	41.1375		A110-3	2.76977	3.50573	2.29402	2.74144	2.70491	3.29614	4.35415	3.69267	4.38682	3.33583		A127-4	0.647393	0.560885	0.361217	1.00157	0.434582	0.6974	0.982705	0.653284	0.464396	0.324366
S045	1.68584	1.5924	1.54471	1.65653	1.51472	1.6101	1.63146	1.76921	1.57722	1.57687		A115-3	8.98902	4.45993	3.31511	8.36345	7.00571	4.43257	8.99883	8.27228	13.5471	8.9169		A129-4	4.19415	25.8756	1.85143	20.6683	5.44717	26.3716	33.6909	1.46981	17.1843	17.5723
S046	29.1104	25.5852	18.3685	29.4566	21.2214	23.4751	34.6125	21.3304	26.6899	17.2987		A127-3	503.597	348.162	274.944	445.419	246.227	311.708	502.057	385.168	354.41	220.893		A137-4	2.63715	1.50604	1.19201	1.04259	1.1083	1.39274	1.06552	2.40726	2.03196	1.33448
S060	6.91014	3.03001	2.14545	7.58363	2.99311	2.94053	3.83158	5.28114	6.29851	4.46979		A137-3	3.3462	2.24337	0.935059	2.08629	1.91005	1.76736	2.73804	3.25095	3.04131	1.62519
S062	136.904	139.435	75.6376	161.153	105.459	118.3	137.277	122.186	137.182	164.452
S065	0.530007	1.17866	0.937507	1.50464	1.16246	1.16865	1.11216	0.544513	0.933163	0.430313
S066	6.17128	5.11177	3.27131	11.0684	4.06484	4.35477	6.14996	4.71537	9.61133	4.85864
S070	3.81493	0.367712	1.88379	1.00223	0.332729	3.80294	4.37443	3.53007	6.49458	3.60194
S077	2.18029	3.0939	1.5917	1.57235	1.74893	2.55189	4.88326	2.07281	4.64076	1.60399
S080	2.25815	2.17195	2.65318	2.1096	2.88174	2.53952	2.80593	2.36993	2.17493	2.3281
S082	1.49209	1.16582	0.806231	1.54187	1.12976	1.15146	1.20846	1.47941	1.24585	1.08097
S084	1.5852	1.48187	1.48312	1.44565	1.45922	1.51334	1.3724	1.51522	1.40283	1.16704
S089	2.64656	2.79212	2.26347	2.40711	2.38326	2.56864	2.83905	2.47051	2.0265	1.96458
S090	0.640364	1.3204	1.25028	0.81061	1.11172	1.27601	1.88828	0.728827	0.812612	0.686307
S091	1.74804	2.27286	2.05071	1.53276	2.47141	2.48959	2.24959	1.47635	1.73981	1.84536
S097	13.5688	16.3933	8.01549	4.71384	15.357	15.327	15.9667	8.45485	11.466	5.51656
S099	13.6138	12.4393	9.69055	13.2888	12.7499	13.1167	15.2458	8.34235	6.53384	8.38788
S100	3.06836	4.12789	3.95708	2.44159	3.28298	6.34586	6.50816	4.0816	2.54447	4.27937
S103	43.4899	31.7496	25.7902	39.3279	21.2237	26.3725	29.1584	43.9957	40.8145	19.6668
S104	3.02522	3.59373	2.13208	2.48611	2.26064	3.46768	3.57471	2.63591	5.0943	3.00485
S106	1.27373	1.17115	0.880763	1.14905	0.88884	1.0225	1.52607	1.30212	1.00543	0.781539
S108	3.56178	3.16909	2.74832	4.079	2.88052	2.93045	4.68084	3.54882	3.70738	3.63813
S110	11.6304	8.12852	5.90194	11.2244	6.90284	7.60542	8.98324	10.6296	9.92379	9.19962
S113	10.8139	5.36314	4.07213	9.01207	4.09846	4.70076	5.58346	12.996	8.1601	8.22937
S114	15.4437	9.88408	6.58284	11.8181	8.70574	9.40264	14.9049	9.55658	14.0565	9.91735
S115	0.759962	0.579169	0.491282	0.791031	0.651109	0.573745	0.784505	0.754755	0.848095	0.741416
S116	2.89418	3.02338	1.23031	3.45243	2.29141	2.56667	4.21376	2.49191	1.69431	2.29929
S117	0.832257	0.688417	0.531967	0.675034	0.606496	0.684282	0.756716	0.729295	0.735828	0.511285
S119	69.9449	29.1369	29.8107	82.334	18.2842	18.5882	30.7923	52.8909	52.3873	54.6716
S122	7.45113	8.71593	6.12682	16.3722	8.20807	8.91722	8.45223	5.85386	11.0597	5.91278
S123	11.3119	71.0829	42.8864	82.3361	54.14	63.7268	129.319	75.85	78.6525	24.0007
S125	0.681299	0.769001	0.63206	0.614133	0.582346	0.624225	0.660051	0.736308	0.510635	0.7167
S127	7.96433	6.03846	5.03542	6.34776	4.52557	5.12549	8.11262	6.30884	4.7534	3.53033
S130	0.548957	0.611232	0.515283	0.518413	0.536439	0.583813	0.640441	0.443307	0.518506	0.552515
S133	0.196442	0.206119	0.236695	0.179031	0.16837	0.18894	0.183976	0.21496	0.161625	0.171996
S137	0.572259	0.499524	0.300588	0.478766	0.404587	0.40082	0.5459	0.567948	0.567345	0.46269
S138	0.425067	0.417615	0.397909	0.434996	0.374495	0.398912	0.400517	0.492388	0.444466	0.457624
S055	18.5392	27.2539	22.69	12.0174	22.7324	19.7085	26.4557	9.53596	25.4905	7.72275
S056	6.06002	7.75588	7.13479	12.3294	7.509	6.47194	9.69982	8.65433	9.66184	6.35362

## Sheet: fig3b
sub	WT	B.1.1.529	BA.5		sub	WT	B.1.1.529	BA.5		sub	WT	B.1.1.529	BA.5		sub	WT	B.1.1.529	BA.5
S001	66.5364	7.57574	7.57574		A001-2	220.432	33.7963	6.65711		A001-3	206.378	86.0571	15		A001-4	278.356	77.7744	15
S003	22.7418	21.1238	20.1592		A003-2	601.879	266.309	19.2095		A003-3	2369.56	2007.8	329.126		A003-4	1996.66	980.286	275.986
S006	23.625	5.58163	5.58163		A006-2	609.751	249.468	475.746		A006-3	486.028	320.84	417.259		A006-4	495.339	277.179	387.186
S007	32.036	7.86583	7.86583		A007-2	608.162	198.5	94.3438		A007-3	979.916	383.651	164.627		A007-4	1300.37	357.798	123.945
S008	47.0208	13.2683	13.2683		A008-2	2430	987.762	323.693		A008-3	2354.65	995.072	238.528		A008-4	1532.2	720.622	153.845
S011		30	36.4539		A011-2		391.256	241.525		A009-3		579.773	241.257		A009-4		486.501	206.275
S012	5	5.01244	5.01244		A012-2	2430	1159.64	257.916		A012-3	2430	4939.73	413.671		A012-4	2430	6447.11	281.649
S016		4.86362	4.86362		A016-2		46.1704	15		A013-3		561.396	235.752		A013-4		438.685	128.348
S020		21.1006	21.1006		A020-2		69.1144	30		A025-3		1260.97	1315.48		A025-4		636.241	541.267
S021	48.411	13.2063	41.1909		A021-2	2430	1045.71	923.873		A028-3	2430	1399.15	2701.69		A028-4	2430	1175.52	1937.19
S024		9.33079	9.33079		A024-2		1063.67	171.328		A033-3	2430	1560.73	558.541		A033-4	2430	1250.64	513.697
S025		27.3536	28.3043		A025-2		502.023	493.685		A035-3		3608.45	602.979		A036-4	1832.75	661.078	354.62
S026		4.18898	4.18898		A026-2		185.641	149.132		A036-3	2430	654.419	406.377		A038-4	1887.27	683.099	531.468
S027		26.1471	29.7153		A027-2		59.9976	37.8903		A038-3	2430	1471.93	729.957		A039-4	849.643	443.63	96.2954
S028	115.983	15.844	67.2019		A028-2	2430	1448.32	2761.37		A039-3	1444.97	700.673	156.687		A045-4	239.747	120.061	54.0761
S029		6.92794	6.92794		A029-2		518.411	456.991		A045-3	188.78	57.7705	63.7021		A046-4	919.735	566.578	82.2461
S030		10.25	10.25		A030-2		146.389	32.1679		A046-3	1180.61	620.172	166.832		A055-4	683.072	354.657	98.1112
S033	92.0736	88.9284	66.439		A033-2	1398.94	222.839	77.8762		A055-3	1108.15	370.894	182.087		A056-4	1827.35	1148.43	938.072
S035	20.489	6.26841	6.26841		A035-2		466.981	174.172		A056-3	2430	735.757	945.345		A060-4	760.393	397.028	232.378
S036	295.778	16.0177	90		A036-2	2430	592.626	612.83		A060-3	776.453	430.646	330.387		A062-4	495.178	348.611	80.7384
S037		11.936	11.936		A037-2		171.156	53.1009		A062-3	944.815	494.703	155.732		A080-4		75	15
S038	33.2418	5.73392	5.73392		A038-2	457.599	76.5895	39.7633		A080-3		75.7327	49.3031		A083-4	508.289	383.383	92.4265
S039	262.266	57.2102	57.0535		A039-2	2430	1244.19	211.269		A083-3	994.934	618.322	158.031		A084-4	449.746	169.606	57.1778
S040	72.4472	9.06717	38.4004		A040-2	362.897	85.3383	161.261		A084-3	684.418	197.147	116.31		A110-4	699.327	531.88	467.306
S042		16.9605	16.9605		A042-2		334.935	247.972		A110-3	712.564	729.764	757.089		A127-4	699.403	1277.85	467.113
S045	277.783	9.57884	61.8613		A045-2	234.143	16.2125	41.8309		A115-3		2494.25	3944.44		A129-4	785.718	241.861	218.473
S046	81.8597	8.19787	8.19787		A046-2	1989.1	597.406	240.949		A127-3	2430	4195.9	787.132		A137-4	587.454	734.679	102.489
S055	23.6613	15.8924	15.8924		A055-2	826.349	596.793	198.906		A137-3	725.259	859.631	142.939
S056	56.4919	5.55841	5.55841		A056-2	786.148	313.419	164.21
S060	16.986	4.65246	4.65246		A060-2	885.657	275.555	472.77
S062	18.3921	7.15692	7.15692		A062-2	1277.56	678.83	236.007
S065		8.72043	8.72043		A065-2		21.3858	9.81906
S066		7.8773	7.8773		A066-2		424.657	166.637
S070		1.5	1.5		A070-2		202.324	554.086
S077		4.25436	4.25436		A077-2		209.839	15
S080	55.5025	8.09203	8.09203		A080-2		6.66699	5.57524
S082		8.75283	8.75283		A082-2		51.1183	13.0556
S084	150.721	20.8507	18.066		A084-2	563.759	264.56	138.896
S089		6.32234	6.32234		A089-2		28.8827	15.791
S090		6.99923	6.99923		A090-2		189.75	63.1696
S091		3.50813	3.50813		A091-2		8.36791	4.14003
S097		1.5	1.5		A097-2		39.0628	11.0259
S099		47.1487	47.1487		A099-2		741.555	166.729
S100		16.9492	50.6238		A100-2		198.831	146.803
S103		14.5823	14.5823		A103-2		534.38	124.004
S104		13.1425	13.1425		A104-2		12.0327	3.79334
S106		14.9085	14.9085		A106-2		188.837	50.0537
S108		35.4824	50.2329		A108-2		309.775	146.097
S110	90.6234	43.9531	58.5114		A110-2	419.529	474.645	492.992
S113		13.7428	19.3295		A113-2		305.276	120.247
S114		15.6245	5		A114-2		287.422	90.47
S115		29.3103	90		A115-2		962.35	1074.2
S116		26.3527	67.2281		A116-2		334.875	179.183
S117		55.2804	54.0605		A117-2		101.964	34.9925
S119		23.2871	31.6968		A119-2		577.579	1178.23
S122		72.5265	49.9103		A122-2		69.5896	67.1524
S123		16.2421	30.9367		A123-2		369.408	338.595
S125		3.92809	27.7158		A125-2		35.1351	7.80201
S127	38	18.2622	45.3937		A127-2	471.43	315.82	92.9579
S130		73.6382	90		A130-2		159.778	113.106
S133		14.1059	30.3127		A133-2		13.6796	6.67789
S137	102.004	106.057	34.0031		A137-2	419.004	388.261	52.6938
S138		14.8796	24.5162		A138-2		21.2347	6.27146

## Sheet: fig 3c
BA.1	D0	D14	D42		BA.5	D0	D14	D42
A001	<8	<8	<8		A001	<8	<8	<8
A003	<8	64	512		A003	<8	<8	96
A006	<8	48	96		A006	<8	192	192
A007	<8	48	128		A007	<8	48	64
A008	<8	123	128		A008	<8	48	64
A012	<8	96	384		A012	<8	96	96
A028	<8	512	512		A028	<8	768	768
A033	<8	16	128		A033	<8	<8	128
A035	<8	128	1024		A035	<8	32	256
A036	<8	128	128		A036	12	96	96
A038	<8	12	384		A038	<8	12	192
A039	<8	256	192		A039	<8	96	96
A045	<8	<8	8		A045	12	16	16
A046	<8	128	96		A046	<8	96	48
A055	<8	128	96		A055	<8	32	32
A056	<8	<8	128		A056	<8	<8	256
A060	<8	64	96		A060	<8	64	64
A062	<8	128	128		A062	<8	96	64
A080	<8	<8	12		A080	<8	<8	<8
A083	<8		192		A083	<8		64
A084	<8	64	64		A084	<8	32	24
A110	<8	48	96		A110	<8	96	96
A115	<8	384	384		A115	12	384	768
A127	<8	96	768		A127	<8	32	192
A137	16	96	128		A137	<8	16	48

## Sheet: fig 4
1st vaccination	Sub	enrollment date	infected date		2nd vaccination	Sub	enrollment date	infected date
	S107	2022-12-06	2022-12-05			S001	2022-11-30	/
	S105	2022-12-06	2022-12-06			S003	2022-11-30	/
	S069	2022-12-06	2022-12-07			S007	2022-11-30	/
	S057	2022-12-05	2022-12-07			S008	2022-11-30	/
	S109	2022-12-06	2022-12-08			S009	2022-11-30	/
	S004	2022-11-30	2022-12-04			S012	2022-11-30	/
	S050	2022-12-05	2022-12-09			S013	2022-11-30	/
	S058	2022-12-05	2022-12-09			S021	2022-11-30	2023-01-01
	S061	2022-12-05	2022-12-09			S025	2022-11-30	/
	S032	2022-11-30	2022-12-05			S028	2022-11-30	/
	S095	2022-12-06	2022-12-11			S033	2022-11-30	/
	S052	2022-12-05	2022-12-12			S035	2022-12-05	/
	S064	2022-12-05	2022-12-12			S036	2022-12-05	/
	S088	2022-12-06	2022-12-13			S038	2022-12-05	/
	S094	2022-12-06	2022-12-13			S039	2022-12-05	/
	S101	2022-12-06	2022-12-13			S040	2022-12-05	2023-01-03
	S118	2022-12-06	2022-12-13			S045	2022-12-05	/
	S005	2022-11-30	2022-12-08			S046	2022-12-05	/
	S047	2022-12-05	2022-12-13			S055	2022-12-05	/
	S063	2022-12-05	2022-12-13			S056	2022-12-05	/
	S124	2022-12-06	2022-12-14			S060	2022-12-05	/
	S128	2022-12-06	2022-12-14			S062	2022-12-05	/
	S049	2022-12-05	2022-12-14			S080	2022-12-06	/
	S071	2022-12-06	2022-12-15			S083	2022-12-06	/
	S102	2022-12-06	2022-12-15			S084	2022-12-06	/
	S111	2022-12-06	2022-12-15			S110	2022-12-06	/
	S131	2022-12-06	2022-12-15			S115	2022-12-06	/
	S067	2022-12-06	2022-12-16			S127	2022-12-06	/
	S072	2022-12-06	2022-12-16			S129	2022-12-06	/
	S078	2022-12-06	2022-12-16			S137	2022-12-06	/
	S079	2022-12-06	2022-12-16
	S085	2022-12-06	2022-12-16
	S121	2022-12-06	2022-12-16
	S136	2022-12-06	2022-12-16
	S043	2022-12-05	2022-12-16
	S051	2022-12-05	2022-12-16
	S074	2022-12-06	2022-12-17
	S031	2022-11-30	2022-12-12
	S041	2022-12-05	2022-12-17
	S086	2022-12-06	2022-12-18
	S019	2022-11-30	2022-12-13
	S044	2022-12-05	2022-12-18
	S048	2022-12-05	2022-12-18
	S126	2022-12-06	2022-12-19
	S135	2022-12-06	2022-12-19
	S073	2022-12-06	2022-12-20
	S077	2022-12-06	2022-12-20
	S082	2022-12-06	2022-12-20
	S087	2022-12-06	2022-12-20
	S105	2022-12-06	2022-12-06
	S119	2022-12-06	2022-12-20
	S120	2022-12-06	2022-12-20
	S132	2022-12-06	2022-12-20
	S020	2022-11-30	2022-12-15
	S059	2022-12-05	2022-12-20
	S065	2022-12-05	2022-12-20
	S108	2022-12-06	2022-12-21
	S113	2022-12-06	2022-12-21
	S026	2022-11-30	2022-12-16
	S030	2022-11-30	2022-12-16
	S081	2022-12-06	2022-12-22
	S089	2022-12-06	2022-12-22
	S103	2022-12-06	2022-12-22
	S117	2022-12-06	2022-12-22
	S100	2022-12-06	2022-12-23
	S106	2022-12-06	2022-12-23
	S123	2022-12-06	2022-12-23
	S034	2022-12-05	2022-12-23
	S116	2022-12-06	2022-12-24
	S122	2022-12-06	2022-12-24
	S090	2022-12-06	2022-12-25
	S091	2022-12-06	2022-12-26
	S104	2022-12-06	2022-12-26
	S133	2022-12-06	2022-12-26
	S134	2022-12-06	2022-12-26
	S024	2022-11-30	2022-12-21
	S027	2022-11-30	2022-12-21
	S042	2022-12-05	2022-12-26
	S054	2022-12-05	2022-12-26
	S092	2022-12-06	2022-12-27
	S097	2022-12-06	2022-12-27
	S029	2022-11-30	2022-12-22
	S037	2022-12-05	2022-12-28
	S070	2022-12-06	2022-12-29
	S011	2022-11-30	2022-12-25
	S016	2022-11-30	2022-12-25
	S130	2022-12-06	2022-12-31
	S098	2022-12-06	2023-01-02
	S099	2022-12-06	2023-01-03
	S001	2022-11-30	/
	S003	2022-11-30	/
	S007	2022-11-30	/
	S008	2022-11-30	/
	S009	2022-11-30	/
	S012	2022-11-30	/
	S013	2022-11-30	/
	S021	2022-11-30	/
	S025	2022-11-30	/
	S028	2022-11-30	/
	S033	2022-11-30	/
	S035	2022-12-05	/
	S036	2022-12-05	/
	S038	2022-12-05	/
	S039	2022-12-05	/
	S040	2022-12-05	/
	S045	2022-12-05	/
	S046	2022-12-05	/
	S055	2022-12-05	/
	S056	2022-12-05	/
	S060	2022-12-05	/
	S062	2022-12-05	/
	S080	2022-12-06	/
	S083	2022-12-06	/
	S084	2022-12-06	/
	S110	2022-12-06	/
	S115	2022-12-06	/
	S127	2022-12-06	/
	S129	2022-12-06	/
	S137	2022-12-06	/

## Sheet: suppl 1a
编号	WT-N OD450					OD				OD				OD
S001	0.23	0.169			A001-2	0.174	0.174		A001-3	0.109	0.109		A001-4	0.0615	0.0615
S002	0.066	0.078			A003-2	0.077	0.077		A003-3	0.1935	0.1935		A003-4	0.155	0.155
S003	0.094	0.057			A006-2	0.078	0.078		A006-3	0.1445	0.1445		A006-4	0.136	0.136
S005	0.117	0.073			A007-2	0.075	0.075		A007-3	0.0875	0.0875		A007-4	0.0695	0.0695
S006	0.099	0.062			A008-2	0.0865	0.0865		A008-3	0.279	0.279		A008-4	0.234	0.234
S007	0.089	0.058			A011-2	0.057	0.057		A009-3	0.413	0.413		A009-4	0.1415	0.1415
S008	0.127	0.094			A012-2	0.0605	0.0605		A012-3	0.1195	0.1195		A012-4	0.0815	0.0815
S009	0.084	0.074			A016-2	0.138	0.138		A013-3	0.115	0.115		A013-4	0.0845	0.0845
S010	0.06	0.06			A020-2	0.067	0.067		A025-3	1.795	1.795		A025-4	2.1035	2.1035
S011	0.058	0.057			A021-2	0.069	0.069		A028-3	0.1045	0.1045		A028-4	0.112	0.112
S012	0.058	0.059			A024-2	0.0625	0.0625		A033-3	0.2185	0.2185		A033-4	0.0935	0.0935
S013	0.057	0.054			A025-2	0.171	0.171		A035-3	0.1835	0.1835		A036-4	0.146	0.146
S014	0.063	0.064			A026-2	0.1935	0.1935		A036-3	0.0695	0.0695		A038-4	0.1555	0.1555
S015	0.122	0.128			A027-2	0.0785	0.0785		A038-3	0.1685	0.1685		A039-4	0.1045	0.1045
S016	0.086	0.083			A028-2	0.1005	0.1005		A039-3	0.1265	0.1265		A045-4	0.0945	0.0945
S017	0.07	0.067			A029-2	0.1675	0.1675		A045-3	0.173	0.173		A046-4	0.1885	0.1885
S018	0.065	0.065			A030-2	0.0565	0.0565		A046-3	0.1935	0.1935		A055-4	0.1235	0.1235
S019	0.072	0.07			A033-2	0.0745	0.0745		A055-3	0.129	0.129		A056-4	0.081	0.081
S020	0.06	0.059			A035-2	0.0775	0.0775		A056-3	0.0765	0.0765		A060-4	0.185	0.185
S021	0.08	0.098			A036-2	0.086	0.086		A060-3	0.2305	0.2305		A062-4	0.2215	0.2215
S023	0.105	0.098			A037-2	0.066	0.066		A062-3	0.12	0.12		A080-4		0
S024	0.081	0.081			A038-2	0.2085	0.2085		A080-3	0.0765	0.0765		A083-4	0.375	0.375
S025	0.652	0.656			A039-2	0.07	0.07		A083-3	0.243	0.243		A084-4	0.09	0.09
S026	0.259	0.258			A040-2	0.064	0.064		A084-3	0.105	0.105		A110-4	0.063	0.063
S027	0.065	0.068			A042-2	0.0595	0.0595		A110-3	0.0955	0.0955		A127-4	0.432	0.432
S028	0.118	0.108			A045-2	0.069	0.069		A115-3	0.0925	0.0925		A129-4	0.0695	0.0695
S029	0.065	0.063			A046-2	0.0935	0.0935		A127-3	0.3315	0.3315		A137-4	0.057	0.057
S030	0.07	0.067			A055-2	0.1405	0.1405		A137-3	0.0775	0.0775
S031	0.103	0.101			A056-2	0.0665	0.0665
S033	0.069	0.065			A060-2	0.164	0.164
S034	0.165	0.154			A062-2	0.093	0.093
S035	0.072	0.067			A065-2	0.0785	0.0785
S036	0.06	0.058			A066-2	0.0645	0.0645
S037	0.061	0.059			A070-2	0.092	0.092
S038	0.074	0.069			A077-2	0.1125	0.1125
S039	0.07	0.066			A080-2	0.0655	0.0655
S040	0.083	0.077			A082-2	0.158	0.158
S041	0.065	0.075			A084-2	0.083	0.083
S042	0.056	0.062			A089-2	0.082	0.082
S043	0.094	0.106			A090-2	0.0655	0.0655
S044	0.069	0.078			A091-2	0.0675	0.0675
S045	0.079	0.086			A097-2	0.141	0.141
S046	0.145	0.157			A099-2	0.0805	0.0805
S047	0.202	0.145			A100-2	0.142	0.142
S048	0.129	0.078			A103-2	0.201	0.201
S049	0.093	0.061			A104-2	0.0645	0.0645
S051	0.121	0.076			A106-2	0.056	0.056
S054	0.125	0.092			A108-2	0.0625	0.0625
S055	0.093	0.09			A110-2	0.09	0.09
S056	0.059	0.059			A113-2	0.0635	0.0635
S059	0.147	0.142			A114-2	0.075	0.075
S060	0.314	0.314			A115-2	0.083	0.083
S062	0.085	0.087			A116-2	0.058	0.058
S063	0.091	0.086			A117-2	0.06	0.06
S065	0.116	0.117			A119-2	0.2285	0.2285
S067	0.09	0.099			A122-2	0.06	0.06
S070	0.089	0.093			A123-2	0.075	0.075
S071	0.077	0.073			A125-2	0.0675	0.0675
S072	0.404	0.409			A127-2	0.2535	0.2535
S073	0.076	0.074			A130-2	0.054	0.054
S074	0.101	0.112			A133-2	0.0555	0.0555
S075	0.066	0.066			A137-2	0.0665	0.0665
S077	0.075	0.074			A138-2	0.0595	0.0595
S078	0.124	0.121
S079	0.176	0.174
S080	0.055	0.054
S081	0.178	0.184
S082	0.183	0.182
S083	0.055	0.054
S084	0.069	0.071
S086	0.168	0.172
S087	0.081	0.101
S089	0.059	0.13
S090	0.063	0.078
S091	0.077	0.093
S092	0.074	0.094
S097	0.237	0.218
S098	0.093	0.077
S099	0.159	0.143
S100	0.183	0.164
S102	0.198	0.199
S103	0.085	0.09
S104	0.065	0.069
S106	0.089	0.095
S108	0.117	0.111
S110	0.065	0.064
S111	0.103	0.099
S113	0.103	0.097
S114	0.075	0.082
S115	0.088	0.088
S116	0.116	0.108
S117	0.13	0.124
S119	0.075	0.072
S120	0.087	0.087
S121	0.21	0.2
S122	0.063	0.063
S123	0.089	0.087
S124	0.122	0.108
S125	0.068	0.064
S126	0.059	0.059
S127	0.261	0.263
S128	0.094	0.087
S129	0.089	0.087
S130	0.072	0.062
S131	0.16	0.162
S132	0.098	0.101
S133	0.065	0.086
S134	0.117	0.135
S135	0.137	0.148
S136	0.141	0.154
S137	0.097	0.099

## Sheet: suppl 1b
sub	WT	B.1.1.529	BA.5		sub	WT	B.1.1.529	BA.5		sub	WT	B.1.1.529	BA.5		sub	WT	B.1.1.529	BA.5
S001	66.5364	7.57574	7.57574		A001-2	220.432	33.7963	6.65711		A001-3	206.378	86.0571	15		A001-4	278.356	77.7744	15
S003	22.7418	21.1238	20.1592		A003-2	601.879	266.309	19.2095		A003-3	2369.56	2007.8	329.126		A003-4	1996.66	980.286	275.986
S006	23.625	5.58163	5.58163		A006-2	609.751	249.468	475.746		A006-3	486.028	320.84	417.259		A006-4	495.339	277.179	387.186
S007	32.036	7.86583	7.86583		A007-2	608.162	198.5	94.3438		A007-3	979.916	383.651	164.627		A007-4	1300.37	357.798	123.945
S008	47.0208	13.2683	13.2683		A008-2	2430	987.762	323.693		A008-3	2354.65	995.072	238.528		A008-4	1532.2	720.622	153.845
S011		30	36.4539		A011-2		391.256	241.525		A012-3	2430	4939.73	413.671		A012-4	2430	6447.11	281.649
S012	5	5.01244	5.01244		A012-2	2430	1159.64	257.916		A013-3		561.396	235.752		A013-4		438.685	128.348
S016		4.86362	4.86362		A016-2		46.1704	15		A028-3	2430	1399.15	2701.69		A028-4	2430	1175.52	1937.19
S020		21.1006	21.1006		A020-2		69.1144	30		A033-3	2430	1560.73	558.541		A033-4	2430	1250.64	513.697
S021	48.411	13.2063	41.1909		A021-2	2430	1045.71	923.873		A035-3		3608.45	602.979		A036-4	1832.75	661.078	354.62
S024		9.33079	9.33079		A024-2		1063.67	171.328		A036-3	2430	654.419	406.377		A038-4	1887.27	683.099	531.468
S025		27.3536	28.3043		A025-2		502.023	493.685		A038-3	2430	1471.93	729.957		A039-4	849.643	443.63	96.2954
S026		4.18898	4.18898		A026-2		185.641	149.132		A039-3	1444.97	700.673	156.687		A045-4	239.747	120.061	54.0761
S027		26.1471	29.7153		A027-2		59.9976	37.8903		A045-3	188.78	57.7705	63.7021		A046-4	919.735	566.578	82.2461
S028	115.983	15.844	67.2019		A028-2	2430	1448.32	2761.37		A046-3	1180.61	620.172	166.832		A055-4	683.072	354.657	98.1112
S029		6.92794	6.92794		A029-2		518.411	456.991		A055-3	1108.15	370.894	182.087		A056-4	1827.35	1148.43	938.072
S030		10.25	10.25		A030-2		146.389	32.1679		A056-3	2430	735.757	945.345		A060-4	760.393	397.028	232.378
S033	92.0736	88.9284	66.439		A033-2	1398.94	222.839	77.8762		A060-3	776.453	430.646	330.387		A062-4	495.178	348.611	80.7384
S035	20.489	6.26841	6.26841		A035-2		466.981	174.172		A062-3	944.815	494.703	155.732		A080-4		75	15
S036	295.778	16.0177	90		A036-2	2430	592.626	612.83		A080-3		75.7327	49.3031		A084-4	449.746	169.606	57.1778
S037		11.936	11.936		A037-2		171.156	53.1009		A083-3	994.934	618.322	158.031		A110-4	699.327	531.88	467.306
S038	33.2418	5.73392	5.73392		A038-2	457.599	76.5895	39.7633		A084-3	684.418	197.147	116.31		A129-4	785.718	241.861	218.473
S039	262.266	57.2102	57.0535		A039-2	2430	1244.19	211.269		A110-3	712.564	729.764	757.089		A137-4	587.454	734.679	102.489
S040	72.4472	9.06717	38.4004		A040-2	362.897	85.3383	161.261		A115-3		2494.25	3944.44
S042		16.9605	16.9605		A042-2		334.935	247.972		A127-3	2430	4195.9	787.132
S045	277.783	9.57884	61.8613		A045-2	234.143	16.2125	41.8309		A137-3	725.259	859.631	142.939
S046	81.8597	8.19787	8.19787		A046-2	1989.1	597.406	240.949
S055	23.6613	15.8924	15.8924		A055-2	826.349	596.793	198.906
S056	56.4919	5.55841	5.55841		A056-2	786.148	313.419	164.21
S060	16.986	4.65246	4.65246		A060-2	885.657	275.555	472.77
S062	18.3921	7.15692	7.15692		A062-2	1277.56	678.83	236.007
S065		8.72043	8.72043		A065-2		21.3858	9.81906
S066		7.8773	7.8773		A066-2		424.657	166.637
S070		1.5	1.5		A070-2		202.324	554.086
S077		4.25436	4.25436		A077-2		209.839	15
S080	55.5025	8.09203	8.09203		A080-2		6.66699	5.57524
S082		8.75283	8.75283		A082-2		51.1183	13.0556
S084	150.721	20.8507	18.066		A084-2	563.759	264.56	138.896
S089		6.32234	6.32234		A089-2		28.8827	15.791
S090		6.99923	6.99923		A090-2		189.75	63.1696
S091		3.50813	3.50813		A091-2		8.36791	4.14003
S097		1.5	1.5		A097-2		39.0628	11.0259
S099		47.1487	47.1487		A099-2		741.555	166.729
S100		16.9492	50.6238		A100-2		198.831	146.803
S103		14.5823	14.5823		A103-2		534.38	124.004
S104		13.1425	13.1425		A104-2		12.0327	3.79334
S106		14.9085	14.9085		A106-2		188.837	50.0537
S108		35.4824	50.2329		A108-2		309.775	146.097
S110	90.6234	43.9531	58.5114		A110-2	419.529	474.645	492.992
S113		13.7428	19.3295		A113-2		305.276	120.247
S114		15.6245	5		A114-2		287.422	90.47
S115		29.3103	90		A115-2		962.35	1074.2
S116		26.3527	67.2281		A116-2		334.875	179.183
S117		55.2804	54.0605		A117-2		101.964	34.9925
S119		23.2871	31.6968		A119-2		577.579	1178.23
S122		72.5265	49.9103		A122-2		69.5896	67.1524
S123		16.2421	30.9367		A123-2		369.408	338.595
S125		3.92809	27.7158		A125-2		35.1351	7.80201
S127	38	18.2622	45.3937		A127-2	471.43	315.82	92.9579
S130		73.6382	90		A130-2		159.778	113.106
S133		14.1059	30.3127		A133-2		13.6796	6.67789
S137	102.004	106.057	34.0031		A137-2	419.004	388.261	52.6938
S138		14.8796	24.5162		A138-2		21.2347	6.27146

## Sheet: suppl 1c
	WT	BA.1	BA.2	B.1.617.2	BA.3	BA.1.1	BA.1+L452R	B.1.1.7	B.1.351	B.1.642			WT	BA.1	BA.2	B.1.617.2	BA.3	BA.1.1	BA.1+L452R	B.1.1.7	B.1.351	B.1.642			WT	BA.1	BA.2	B.1.617.2	BA.3	BA.1.1	BA.1+L452R	B.1.1.7	B.1.351	B.1.642
S001	6.45207	6.83501	2.98926	5.5697	5.23422	5.20508	7.68624	6.47649	6.64783	4.57677		A001-3	16.4958	26.3034	8.95685	15.4224	21.9946	19.4473	29.3912	16.4154	19.9941	13.592		A001-4	2.85998	4.5898	1.4836	3.28409	4.34096	4.30964	6.5871	3.04286	3.45579	2.65781
S003	2.19854	3.08173	2.79179	1.70997	2.88525	2.9405	3.65485	2.30624	2.12245	1.96042		A003-3	276.947	716.39	515.036	349.587	524.053	691.806	1015.22	337.168	469.412	321.143		A003-4	33.709	79.1584	64.0663	39.7322	65.2198	78.0733	102.722	42.6189	59.3888	38.6217
S006	4.66317	2.65413	2.96723	4.10921	2.31096	2.35691	3.4083	4.61937	4.42357	4.14681		A006-3	16.6651	10.7134	5.04227	13.1359	8.89403	10.0469	17.2806	16.3011	17.0111	12.1977		A006-4	12.2778	6.97904	3.96679	10.4271	5.12642	5.94577	10.3446	11.2182	13.3543	8.66554
S007	16.2138	18.845	10.0935	20.1194	10.3118	15.1445	30.8775	18.4716	16.7855	10.5082		A007-3	53.7751	70.4685	34.1106	60.4646	44.5781	61.8135	104.616	67.1783	61.8073	28.2564		A007-4	72.9487	85.3407	45.1536	80.2046	53.7476	75.2466	127.286	82.8376	80.187	43.5141
S008	2.98041	1.92773	1.44954	3.16352	1.51646	1.47446	2.33498	2.81082	3.05377	1.98333		A008-3	224.569	182.047	121.344	218.994	138.028	143.61	258.896	215.418	303.168	236.206		A008-4	25.7418	20.7085	15.3606	24.7904	15.5842	16.527	32.3493	23.9178	32.2254	30.0017
S011	35.3634	25.6596	14.4166	42.9538	21.4549	25.455	39.1022	31.4276	29.5225	29.1708		A012-3	1673.61	557.312	1253.46	1343.47	1082.46	409.402	1719.33	279.324	1036.15	375.446		A012-4	212.837	64.6841	141.756	173.907	150.71	48.5383	223.822	35.3093	120.083	46.1952
S012	129.022	44.9049	51.0449	70.6637	65.1274	36.3985	134.936	23.4016	74.7422	22.6513		A013-3	1171.65	807.565	700.159	1560.6	614.571	715.658	957.418	1356.05	1355.96	934.961		A013-4	125.648	82.1192	53.1967	185.861	63.965	69.7836	106.569	145.775	131.186	83.6326
S016	59.4464	82.7398	59.866	128.916	75.8666	85.784	87.9907	65.8384	78.248	39.2137		A028-3	3.90653	7.23206	4.34336	4.50304	6.20169	7.82386	5.78703	3.98186	4.21044	3.87908		A028-4	24.9339	40.4817	27.1347	31.929	37.6743	48.5527	29.1359	23.2355	26.2168	27.5234
S020	1.7027	1.6311	1.72389	1.68562	1.72383	1.5988	1.64402	1.68976	1.77859	1.55326		A033-3	649.391	723.549	600.811	613.303	599.475	693.626	601.119	318.25	699.411	414.191		A033-4	80.9611	89.8302	72.5071	79.0064	66.7224	86.1268	60.0599	40.8192	105.275	45.0657
S021	6.92776	28.6727	22.2746	29.8931	29.6411	27.2746	40.431	10.3104	23.7598	14.7215		A035-3	1166.79	1095.7	790.192	975.463	855.047	1134.71	951.1	913.154	1284.37	958.591		A036-4	68.6672	73.9824	68.2411	92.1651	66.4236	78.0845	72.1354	66.951	94.0747	77.2672
S024	11.3342	11.8616	6.2398	14.3727	8.37731	9.53119	11.3824	15.4235	10.5766	7.63791		A036-3	21.9191	19.138	16.5338	23.9621	18.208	20.6034	19.6008	21.14	25.9867	20.9144		A038-4	82.5948	90.3951	83.0303	139.647	84.931	75.9731	110.397	81.5375	66.8311	70.6048
S025	0.923645	1.86972	1.043	1.72519	1.54033	1.80077	1.76394	0.85119	0.958577	1.09844		A038-3	1023.26	980.729	943.169	1414.66	821.522	843.687	1224.11	903.568	702.659	732.475		A039-4	22.694	17.6531	14.1817	24.8263	16.5692	15.8042	30.986	20.3184	1.59721	13.0895
S026	1.37077	1.70709	1.4101	1.47745	1.55842	1.69306	1.59982	1.38567	1.12795	1.34536		A039-3	58.6562	39.9144	29.77	66.8165	37.0734	35.4928	60.3659	58.303	3.57184	30.1336		A045-4	0.923301	0.949505	0.904013	1.23895	0.972147	1.19959	1.14028	0.814117	1.18015	1.28991
S027	0.408358	0.505062	0.479708	0.431661	0.520566	0.509529	0.551849	0.365542	0.43804	0.503969		A045-3	5.44207	6.01721	4.68181	6.83453	6.15651	6.11918	6.03564	4.50976	6.15166	5.86968		A046-4	10.0325	14.0267	11.357	9.74677	12.5833	13.9431	18.1699	8.11851	10.0647	5.11047
S028	6.96041	9.34426	4.77623	8.26272	8.37989	9.60824	7.67033	6.95479	6.75633	6.84446		A046-3	47.3497	85.993	66.575	49.1241	68.4788	75.8536	91.7159	35.9686	47.0279	26.8224		A055-4	4.55857	2.70103	2.60841	4.64693	2.15446	1.95452	3.74956	1.89831	6.04221	1.78133
S029	5.98964	13.8569	9.91998	8.65044	11.6213	12.8986	19.2923	5.72789	16.8018	11.6335		A055-3	23.6977	14.6893	15.0288	20.8113	11.2985	11.49	19.7235	8.99741	28.9577	8.03108		A056-4	729.412	709.063	807.403	806.974	677.081	490.503	290.084	1049.8	1127.16	422.176
S030	2.66993	3.86739	1.36508	3.63056	1.8969	2.59704	3.70806	2.04368	3.91994	2.54413		A056-3	864.8	728.681	918.556	1025.01	717.955	486.195	416.113	1266.59	1472.75	649.554		A060-4	20.9563	8.18801	6.30248	15.2786	8.81586	8.44454	9.39715	14.3389	15.3853	7.07993
S033	5.67497	6.09003	4.74467	5.83024	4.71419	5.7667	4.70078	3.5288	5.95537	3.59622		A060-3	43.5433	19.7516	16.5036	45.379	19.7021	17.4401	25.5823	33.7285	40.078	23.4702		A062-4	42.5941	42.5406	39.2296	53.8843	32.5779	38.7375	42.9326	36.5731	56.7558	47.8358
S035	15.465	20.7845	10.6807	13.7319	12.5682	19.4957	32.5225	12.6621	13.9754	14.8363		A062-3	89.2322	92.0187	87.0949	114.764	80.0796	86.3778	82.7261	75.1885	108.123	81.3448		A080-4	1.79404	2.98719	2.7569	3.11976	3.56093	3.85045	6.10696	2.2434	1.84836	1.63332
S036	91.6097	71.3856	50.6116	101.242	61.3926	70.0681	65.227	86.1823	97.6347	79.5904		A080-3	1.59359	1.78518	2.48378	2.62816	2.66471	2.29134	3.73081	2.53496	2.13095	1.78776		A084-4	2.46017	1.59558	1.16121	2.96759	1.31169	1.69217	1.95922	2.04952	1.60352	1.0367
S037	1.32573	4.19872	1.43547	1.06381	4.34762	4.17895	3.91975	1.28236	2.2196	1.58107		A083-3	5.45838	5.37398	5.42687	5.0892	3.67138	3.2594	3.49681	4.59013	4.71926	3.27819		A110-4	190.629	177.684	129.945	140.873	118.406	167.316	236.853	227.651	203.8	180.441
S038	6.90694	10.0189	8.92446	10.3438	9.75784	9.14283	12.1555	8.88588	7.50855	8.9202		A084-3	2.91665	2.63002	2.01171	2.76149	2.04249	2.57158	2.92182	2.52564	2.80171	1.75044		A129-4	4.19415	25.8756	1.85143	20.6683	5.44717	26.3716	33.6909	1.46981	17.1843	17.5723
S039	6.91024	5.63271	3.01693	9.88499	4.84767	5.11757	6.53294	6.92488	0.873973	4.01262		A110-3	2.76977	3.50573	2.29402	2.74144	2.70491	3.29614	4.35415	3.69267	4.38682	3.33583		A137-4	2.63715	1.50604	1.19201	1.04259	1.1083	1.39274	1.06552	2.40726	2.03196	1.33448
S040	2.12362	1.73306	1.95672	1.39166	1.59668	2.22158	1.16656	1.82926	2.06393	2.05722		A115-3	8.98902	4.45993	3.31511	8.36345	7.00571	4.43257	8.99883	8.27228	13.5471	8.9169
S042	42.7742	21.0915	15.8987	49.3155	14.8575	21.066	30.3812	43.2851	43.9224	41.1375		A127-3	503.597	348.162	274.944	445.419	246.227	311.708	502.057	385.168	354.41	220.893
S045	1.68584	1.5924	1.54471	1.65653	1.51472	1.6101	1.63146	1.76921	1.57722	1.57687		A137-3	3.3462	2.24337	0.935059	2.08629	1.91005	1.76736	2.73804	3.25095	3.04131	1.62519
S046	29.1104	25.5852	18.3685	29.4566	21.2214	23.4751	34.6125	21.3304	26.6899	17.2987
S060	6.91014	3.03001	2.14545	7.58363	2.99311	2.94053	3.83158	5.28114	6.29851	4.46979
S062	136.904	139.435	75.6376	161.153	105.459	118.3	137.277	122.186	137.182	164.452
S065	0.530007	1.17866	0.937507	1.50464	1.16246	1.16865	1.11216	0.544513	0.933163	0.430313
S066	6.17128	5.11177	3.27131	11.0684	4.06484	4.35477	6.14996	4.71537	9.61133	4.85864
S070	3.81493	0.367712	1.88379	1.00223	0.332729	3.80294	4.37443	3.53007	6.49458	3.60194
S077	2.18029	3.0939	1.5917	1.57235	1.74893	2.55189	4.88326	2.07281	4.64076	1.60399
S080	2.25815	2.17195	2.65318	2.1096	2.88174	2.53952	2.80593	2.36993	2.17493	2.3281
S082	1.49209	1.16582	0.806231	1.54187	1.12976	1.15146	1.20846	1.47941	1.24585	1.08097
S084	1.5852	1.48187	1.48312	1.44565	1.45922	1.51334	1.3724	1.51522	1.40283	1.16704
S089	2.64656	2.79212	2.26347	2.40711	2.38326	2.56864	2.83905	2.47051	2.0265	1.96458
S090	0.640364	1.3204	1.25028	0.81061	1.11172	1.27601	1.88828	0.728827	0.812612	0.686307
S091	1.74804	2.27286	2.05071	1.53276	2.47141	2.48959	2.24959	1.47635	1.73981	1.84536
S097	13.5688	16.3933	8.01549	4.71384	15.357	15.327	15.9667	8.45485	11.466	5.51656
S099	13.6138	12.4393	9.69055	13.2888	12.7499	13.1167	15.2458	8.34235	6.53384	8.38788
S100	3.06836	4.12789	3.95708	2.44159	3.28298	6.34586	6.50816	4.0816	2.54447	4.27937
S103	43.4899	31.7496	25.7902	39.3279	21.2237	26.3725	29.1584	43.9957	40.8145	19.6668
S104	3.02522	3.59373	2.13208	2.48611	2.26064	3.46768	3.57471	2.63591	5.0943	3.00485
S106	1.27373	1.17115	0.880763	1.14905	0.88884	1.0225	1.52607	1.30212	1.00543	0.781539
S108	3.56178	3.16909	2.74832	4.079	2.88052	2.93045	4.68084	3.54882	3.70738	3.63813
S110	11.6304	8.12852	5.90194	11.2244	6.90284	7.60542	8.98324	10.6296	9.92379	9.19962
S113	10.8139	5.36314	4.07213	9.01207	4.09846	4.70076	5.58346	12.996	8.1601	8.22937
S114	15.4437	9.88408	6.58284	11.8181	8.70574	9.40264	14.9049	9.55658	14.0565	9.91735
S115	0.759962	0.579169	0.491282	0.791031	0.651109	0.573745	0.784505	0.754755	0.848095	0.741416
S116	2.89418	3.02338	1.23031	3.45243	2.29141	2.56667	4.21376	2.49191	1.69431	2.29929
S117	0.832257	0.688417	0.531967	0.675034	0.606496	0.684282	0.756716	0.729295	0.735828	0.511285
S119	69.9449	29.1369	29.8107	82.334	18.2842	18.5882	30.7923	52.8909	52.3873	54.6716
S122	7.45113	8.71593	6.12682	16.3722	8.20807	8.91722	8.45223	5.85386	11.0597	5.91278
S123	11.3119	71.0829	42.8864	82.3361	54.14	63.7268	129.319	75.85	78.6525	24.0007
S125	0.681299	0.769001	0.63206	0.614133	0.582346	0.624225	0.660051	0.736308	0.510635	0.7167
S127	7.96433	6.03846	5.03542	6.34776	4.52557	5.12549	8.11262	6.30884	4.7534	3.53033
S130	0.548957	0.611232	0.515283	0.518413	0.536439	0.583813	0.640441	0.443307	0.518506	0.552515
S133	0.196442	0.206119	0.236695	0.179031	0.16837	0.18894	0.183976	0.21496	0.161625	0.171996
S137	0.572259	0.499524	0.300588	0.478766	0.404587	0.40082	0.5459	0.567948	0.567345	0.46269
S138	0.425067	0.417615	0.397909	0.434996	0.374495	0.398912	0.400517	0.492388	0.444466	0.457624
S055	18.5392	27.2539	22.69	12.0174	22.7324	19.7085	26.4557	9.53596	25.4905	7.72275
S056	6.06002	7.75588	7.13479	12.3294	7.509	6.47194	9.69982	8.65433	9.66184	6.35362

## Sheet: suppl 2
	BA.1+L452R		BA.1+L452R		BA.1+L452R			BA.5		BA.5		BA.5			BA.5		BA.5		BA.5
A001	7.68624	A011	39.1022	A001-3	29.3912		A001	6.65711	A011	241.525	A001-3	15		A001	0.878741	A011	6.62548	A001-3	1.98
A003	3.65485	A016	87.9907	A003-3	1015.22		A003	19.2095	A016	15	A003-3	329.126		A003	0.952887	A016	3.08412	A003-3	16.3263
A006	3.4083	A020	1.64402	A006-3	17.2806		A006	475.746	A020	30	A006-3	417.259		A006	85.2343	A020	1.42176	A006-3	74.7558
A007	30.8775	A021	40.431	A007-3	104.616		A007	94.3438	A021	923.873	A007-3	164.627		A007	11.9941	A021	22.4291	A007-3	20.9294
A008	2.33498	A024	11.3824	A008-3	258.896		A008	323.693	A024	171.328	A008-3	238.528		A008	24.3959	A024	18.3616	A008-3	17.9773
A012	134.936	A025	1.76394	A009-3	891.976		A012	257.916	A025	493.685	A012-3	413.671		A012	51.4553	A025	17.4421	A009-3	12.6978
A028	7.67033	A026	1.59982	A012-3	1719.33		A028	2761.37	A026	149.132	A013-3	235.752		A028	41.0907	A026	35.6011	A012-3	82.5289
A033	4.70078	A027	0.551849	A013-3	957.418		A033	77.8762	A027	37.8903	A028-3	2701.69		A033	1.17215	A027	1.27511	A013-3	4.9115
A035	32.5225	A029	19.2923	A025-3	235.384		A035	174.172	A029	456.991	A033-3	558.541		A035	27.7856	A029	65.9635	A025-3	46.4765
A036	65.227	A030	3.70806	A028-3	5.78703		A036	612.83	A030	32.1679	A035-3	602.979		A036	6.80923	A030	3.13834	A028-3	40.2025
A038	12.1555	A037	3.91975	A033-3	601.119		A038	39.7633	A037	53.1009	A036-3	406.377		A038	6.93475	A037	4.44879	A033-3	8.40682
A039	6.53294	A040	1.16656	A035-3	951.1		A039	211.269	A040	161.261	A038-3	729.957		A039	3.70301	A040	4.19946	A035-3	96.1933
A045	1.63146	A042	30.3812	A036-3	19.6008		A045	41.8309	A042	247.972	A039-3	156.687		A045	0.676205	A042	14.6206	A036-3	4.5153
A046	34.6125	A065	1.11216	A038-3	1224.11		A046	240.949	A065	9.81906	A045-3	63.7021		A046	29.3917	A065	1.12598	A038-3	127.305
A060	3.83158	A066	6.14996	A039-3	60.3659		A060	198.906	A066	166.637	A046-3	166.832		A055	12.5158	A066	21.1541	A039-3	2.74631
A062	137.277	A070	4.37443	A045-3	6.03564		A062	164.21	A070	554.086	A055-3	182.087		A056	29.5426	A070	369.391	A045-3	1.02976
A080	2.80593	A077	4.88326	A046-3	91.7159		A080	472.77	A077	15	A056-3	945.345		A060	101.617	A077	3.52579	A046-3	20.3506
A084	1.3724	A082	1.20846	A055-3	19.7235		A084	236.007	A082	13.0556	A060-3	330.387		A062	32.9761	A082	1.49158	A055-3	11.4575
A110	8.98324	A089	2.83905	A056-3	416.113		A110	5.57524	A089	15.791	A062-3	155.732		A080	0.688979	A089	2.49765	A056-3	170.075
A115	0.784505	A090	1.88828	A060-3	25.5823		A115	138.896	A090	63.1696	A080-3	49.3031		A084	7.68824	A090	9.02522	A060-3	71.0134
A127	8.11262	A091	2.24959	A062-3	82.7261		A127	492.992	A091	4.14003	A083-3	994.934		A110	8.42557	A091	1.18012	A062-3	21.7596
A137	0.5459	A097	15.9667	A080-3	3.73081		A137	1074.2	A097	11.0259	A084-3	116.31		A115	11.9356	A097	7.35063	A080-3	6.0928
A055	26.4557	A099	15.2458	A083-3	3.49681		A055	92.9579	A099	166.729	A110-3	757.089		A127	2.04782	A099	3.53624	A084-3	6.43808
A056	9.69982	A100	6.50816	A084-3	2.92182		A056	52.6938	A100	146.803	A115-3	3944.44		A137	1.54968	A100	2.89988	A110-3	12.9392
		A103	29.1584	A110-3	4.35415				A103	124.004	A127-3	2430				A103	8.50372	A115-3	43.8271
		A104	3.57471	A115-3	8.99883				A104	3.79334	A137-3	142.939				A104	0.288632	A127-3	17.3401
		A106	1.52607	A127-3	502.057				A106	50.0537						A106	3.35739	A137-3	4.20372
		A108	4.68084	A137-3	2.73804				A108	146.097						A108	2.90839
		A113	5.58346						A113	120.247						A113	6.22089
		A114	14.9049						A114	90.47						A114	18.094
		A116	4.21376						A116	179.183						A116	2.66531
		A117	0.756716						A117	34.9925						A117	0.647284
		A119	30.7923						A119	1178.23						A119	37.1718
		A122	8.45223						A122	67.1524						A122	1.34546
		A123	129.319						A123	338.595						A123	10.9447
		A125	0.660051						A125	7.80201						A125	0.2815
		A130	0.640441						A130	113.106						A130	1.25673
		A133	0.183976						A133	6.67789						A133	0.2203
		A138	0.400517						A138	6.27146						A138	0.255809
